# Supplementary material for: Molecular identification of an immunity- and Ferroptosis-related gene signature in non-small cell lung Cancer
Source: BMC Cancer. 2021 Jul 6;21:783. doi: 10.1186/s12885-021-08541-w (PMC8259362; doi:10.1186/s12885-021-08541-w)
Supplement: Supplementary file 3 — Additional file 3: Table S1. Ferroptosis-related genes. [file 12885_2021_8541_MOESM3_ESM.xlsx]

## Sheet: Sheet1
Ferroptosis-related genes	Ferroptosis-related DEGs (n = 16)	Ferroptosis-related prognostic genes (n = 14)	DEGs with ferroptosis-related prognostic genes (n = 5)
ACSL4	ALOX15	ALOX15	ALOX15
AKR1C1	ALOX5	ATP5MC3	DPP4
AKR1C2	CBS	CISD1	FANCD2
AKR1C3	CHAC1	DPP4	GCLC
ALOX15	DPP4	FANCD2	SLC7A11
ALOX5	FANCD2	GCLC
ALOX12	GCLC	GLS2
ATP5MC3	GCLM	GSS
CARS1	CRYAB	SLC7A11
CBS	SLC7A11	PHKG2
CD44	ZEB1	ACSL3
CHAC1	NQO1	PEBP1
CISD1	NOX1	ABCC1
CS	GOT1	PGD
DPP4	G6PD
FANCD2	HMOX1
GCLC
GCLM
GLS2
GPX4
GSS
HMGCR
HSPB1
CRYAB
LPCAT3
MT1G
NCOA4
PTGS2
RPL8
SAT1
SLC7A11
FDFT1
TFRC
TP53
EMC2
AIFM2
PHKG2
HSBP1
ACO1
FTH1
STEAP3
NFS1
ACSL3
ACACA
PEBP1
ZEB1
SQLE
FADS2
NFE2L2
KEAP1
NQO1
NOX1
ABCC1
SLC1A5
GOT1
G6PD
PGD
IREB2
HMOX1
ACSF2
